# Supplementary material for: Determinants of Beverage Consumption in Young Adults: A Multicenter Cross-Sectional Study Across Seven Major Geographic Regions of China
Source: Foods. 2025 Oct 29;14(21):3687. doi: 10.3390/foods14213687 (PMC12607530; doi:10.3390/foods14213687)
Supplement: Supplementary file 1 [file foods-14-03687-s001.zip]

Archive with 1 entries (1 files):
- foods-3930564-supplementary.pdf
